# Supplementary material for: Expanding the Universe of Hemoplasmas: Multi-Locus Sequencing Reveals Putative Novel Hemoplasmas in Lowland Tapirs (Tapirus terrestris), the Largest Land Mammals in Brazil
Source: Microorganisms. 2022 Mar 14;10(3):614. doi: 10.3390/microorganisms10030614 (PMC8950906; doi:10.3390/microorganisms10030614)
Supplement: Supplementary file 1 [file microorganisms-10-00614-s001.zip]

Archive with 1 entries (1 files):
- microorganisms-1603712-supplementary.xls
