# Supplementary material for: Expanding the Universe of Hemoplasmas: Multi-Locus Sequencing Reveals Putative Novel Hemoplasmas in Lowland Tapirs (Tapirus terrestris), the Largest Land Mammals in Brazil
Source: Microorganisms. 2022 Mar 14;10(3):614. doi: 10.3390/microorganisms10030614 (PMC8950906; doi:10.3390/microorganisms10030614)
Supplement: Supplementary file 1 [file microorganisms-10-00614-s001.zip › microorganisms-1603712-supplementary.xls]

## Sheet: Table S1
Table S1: Hemoplasma-16S rRNA genotypes found in tapirs sampled in the present study according to sampling location.
Genotypes	16S rRNA Sequences	Location
	(GenBank accession numbers)
1	OL985895	Cerrado
2	OL985899	Pantanal
3	OL985908	Pantanal
4	OL985907	Pantanal
	OL985925
5	OL985924	Pantanal
6	OL985896	Pantanal
	OL985911
	OL985914
7	OL985921	Pantanal
8	OL985920	Pantanal
9	OL985913	Cerrado
10	OL985901	Pantanal
11	OL985918	Cerrado
12	OL985919	Pantanal
13	OL985915	Pantanal
14	OL985909	Pantanal
15	OL985912	Pantanal
16	OL985897	Pantanal
17	OL985903	Pantanal
	OL985900
	OL985904
	OL985923
	OL985902
18	OL985905	Pantanal
19	OL985916	Cerrado
20	OL985922	Pantanal
21	OL985917	Cerrado
22	OL985898	Pantanal
	OL985926

## Sheet: Table S2
Table S2: Distance matrix for partial 16S rRNA.
	KF313922	MN173880	OK583881	DQ641256	OK584816	AF338269	KT314165	KT824793	MH734379	OK584814	OK584817	OK584815	OK584819	OK584818	OK584820	FJ004275	KM275255	MN543630	AY297712	MH094850	EF416569	GQ129112	KF366443	GQ129114	AY532390	OL985895	OL985899	OL985908	OL985907	OL985924	OL985896	OL985911	OL985914	OL985921	OL985920	OL985913	OL985901	OL985925	OL985918	OL985919	OL985915	OL985909	OL985912	OL985897	OL985900	OL985903	OL985904	OL985923	OL985905
KF313922
MN173880	0.00121359
OK583881	0.00246609	0.00385109
DQ641256	0.03517	0.0377588	0.0383663
OK584816	0.0268692	0.0291262	0.0295931	0.0164127
AF338269	0.0794393	0.0837379	0.0789149	0.0855803	0.0794393
KT314165	0.078271	0.0825243	0.0776819	0.084408	0.0806075	0.00116822
KT824793	0.0727802	0.0727802	0.0732087	0.0774854	0.0727802	0.0291121	0.0291121
MH734379	0.0654206	0.0691748	0.0665845	0.0691676	0.0654206	0.0280374	0.0268692	0.0014556
OK584814	0.0730816	0.0773131	0.0739827	0.0794621	0.0682095	0.0523752	0.0535932	0.047546	0.045067
OK584817	0.0716216	0.072973	0.0728022	0.0800543	0.0689189	0.0554054	0.0554054	0.0489297	0.0445946	0.00135501
OK584815	0.0670886	0.0712401	0.0696203	0.0724269	0.0607595	0.0493671	0.0506329	0.0434783	0.0417722	0	0
OK584819	0.0732601	0.0775095	0.0739827	0.0796569	0.0683761	0.0525031	0.0537241	0.0476923	0.045177	0	0.0013587	0
OK584818	0.080292	0.0848101	0.081381	0.0891331	0.080292	0.0608273	0.0620438	0.058193	0.0559611	0.0341048	0.037889	0.035443	0.034188
OK584820	0.0800971	0.084596	0.081381	0.088916	0.0800971	0.0606796	0.0618932	0.0580153	0.0558252	0.0341048	0.0378378	0.035443	0.034188	0
FJ004275	0.078271	0.0813107	0.080148	0.080891	0.078271	0.0642523	0.0630841	0.0494905	0.0537383	0.0682095	0.0675676	0.0620253	0.0683761	0.0778589	0.0776699
KM275255	0.0771028	0.0813107	0.080148	0.077374	0.0747664	0.0630841	0.0619159	0.0524017	0.0537383	0.0633374	0.0635135	0.0594937	0.0634921	0.0754258	0.0752427	0.00933489
MN543630	0.0759346	0.0800971	0.0776819	0.0785463	0.0735981	0.0654206	0.0642523	0.055313	0.0584112	0.0669915	0.0648649	0.0620253	0.0671551	0.0815085	0.0813107	0.0151692	0.0105018
AY297712	0.0829439	0.0873786	0.0850801	0.0832356	0.078271	0.0689252	0.067757	0.0611354	0.0619159	0.0694275	0.0702703	0.064557	0.0695971	0.0863747	0.086165	0.0221704	0.0175029	0.00933489
MH094850	0.067757	0.0716019	0.0690506	0.0691676	0.0665888	0.0607477	0.0607477	0.0538574	0.0537383	0.0657734	0.0662162	0.0607595	0.0659341	0.0790754	0.0788835	0.0256709	0.0245041	0.0210035	0.0303384
EF416569	0.067757	0.0716019	0.0690506	0.0691676	0.0665888	0.0607477	0.0607477	0.0538574	0.0537383	0.0657734	0.0662162	0.0607595	0.0659341	0.0790754	0.0788835	0.0256709	0.0245041	0.0210035	0.0303384	0
GQ129112	0.067757	0.0716019	0.0690506	0.0691676	0.0665888	0.0607477	0.0607477	0.0538574	0.0537383	0.0657734	0.0662162	0.0607595	0.0659341	0.0790754	0.0788835	0.0256709	0.0245041	0.0210035	0.0303384	0	0
KF366443	0.067757	0.0716019	0.0690506	0.0691676	0.0665888	0.0607477	0.0607477	0.0538574	0.0537383	0.0657734	0.0662162	0.0607595	0.0659341	0.0790754	0.0788835	0.0256709	0.0245041	0.0210035	0.0303384	0	0	0
GQ129114	0.067757	0.0716019	0.0690506	0.07034	0.067757	0.0595794	0.0595794	0.0524017	0.0525701	0.0645554	0.0648649	0.0594937	0.0647131	0.080292	0.0800971	0.0268378	0.0256709	0.0221704	0.0315053	0.00116686	0.00116686	0.00116686	0.00116686
AY532390	0.0735981	0.0776699	0.0752158	0.0750293	0.0724299	0.067757	0.067757	0.062591	0.0607477	0.0730816	0.0743243	0.0683544	0.0732601	0.0863747	0.086165	0.0326721	0.0315053	0.0280047	0.0373396	0.00700117	0.00700117	0.00700117	0.00700117	0.00816803
OL985895	0.0712617	0.0752427	0.0727497	0.077374	0.0712617	0.0700935	0.0700935	0.0640466	0.0619159	0.0706456	0.0702703	0.0670886	0.0708181	0.0839416	0.0837379	0.033839	0.0315053	0.0280047	0.0373396	0.0175029	0.0175029	0.0175029	0.0175029	0.0186698	0.0245041
OL985899	0.0689252	0.0728155	0.0702836	0.073857	0.0689252	0.0700935	0.0700935	0.0611354	0.0595794	0.0682095	0.0675676	0.064557	0.0683761	0.0815085	0.0813107	0.0350058	0.0326721	0.0291715	0.0385064	0.0163361	0.0163361	0.0163361	0.0163361	0.0175029	0.0233372	0.00350058
OL985908	0.0700935	0.0740291	0.0715166	0.0750293	0.0700935	0.0689252	0.0689252	0.062591	0.0607477	0.0694275	0.0689189	0.0658228	0.0695971	0.0827251	0.0825243	0.033839	0.0315053	0.0280047	0.0373396	0.0151692	0.0151692	0.0151692	0.0151692	0.0163361	0.0221704	0.00233372	0.00116686
OL985907	0.0700935	0.0740291	0.0715166	0.0762016	0.0700935	0.0689252	0.0689252	0.062591	0.0607477	0.0694275	0.0689189	0.0658228	0.0695971	0.0827251	0.0825243	0.0326721	0.0303384	0.0268378	0.0361727	0.0163361	0.0163361	0.0163361	0.0163361	0.0175029	0.0233372	0.00116686	0.00233372	0.00116686
OL985924	0.0691676	0.0716019	0.0705446	0.0752941	0.07034	0.07034	0.07034	0.0611354	0.0609613	0.0696822	0.0675676	0.0660737	0.0698529	0.0830281	0.0828258	0.0362998	0.0339578	0.030445	0.0398126	0.0175644	0.0175644	0.0175644	0.0175644	0.0187354	0.0245902	0.00702576	0.00351288	0.00468384	0.0058548
OL985896	0.0689252	0.0728155	0.0678175	0.073857	0.0689252	0.0689252	0.0689252	0.0611354	0.0584112	0.0645554	0.0635135	0.0607595	0.0647131	0.0778589	0.0776699	0.0361727	0.033839	0.0326721	0.042007	0.0198366	0.0198366	0.0198366	0.0198366	0.0210035	0.0268378	0.0175029	0.0140023	0.0151692	0.0163361	0.0140515
OL985911	0.0689252	0.0728155	0.0678175	0.073857	0.0689252	0.0689252	0.0689252	0.0611354	0.0584112	0.0645554	0.0635135	0.0607595	0.0647131	0.0778589	0.0776699	0.0361727	0.033839	0.0326721	0.042007	0.0198366	0.0198366	0.0198366	0.0198366	0.0210035	0.0268378	0.0175029	0.0140023	0.0151692	0.0163361	0.0140515	0
OL985914	0.067757	0.0716019	0.0678175	0.0726846	0.067757	0.067757	0.067757	0.0596798	0.057243	0.0645554	0.0635135	0.0607595	0.0647131	0.0778589	0.0776699	0.0350058	0.0326721	0.0315053	0.0408401	0.0186698	0.0186698	0.0186698	0.0186698	0.0198366	0.0256709	0.0163361	0.0128355	0.0140023	0.0151692	0.0128806	0.00116686	0.00116686
OL985921	0.0705882	0.0745721	0.0702836	0.0755608	0.0705882	0.0670588	0.0670588	0.0602056	0.06	0.0669915	0.0662162	0.0632911	0.0671551	0.080292	0.0800971	0.0376028	0.0352526	0.0340776	0.0434783	0.0211516	0.0211516	0.0211516	0.0211516	0.0223267	0.0282021	0.0164512	0.012926	0.0141011	0.0152761	0.0129717	0.00235018	0.00235018	0.00352526
OL985920	0.0700935	0.0740291	0.0702836	0.0750293	0.0700935	0.067757	0.067757	0.0611354	0.0595794	0.0669915	0.0662162	0.0632911	0.0671551	0.080292	0.0800971	0.0373396	0.0350058	0.0315053	0.0408401	0.0186698	0.0186698	0.0186698	0.0186698	0.0198366	0.0256709	0.0140023	0.0105018	0.0116686	0.0128355	0.0105386	0.00350058	0.00350058	0.00233372	0.00352526
OL985913	0.067757	0.0716019	0.0678175	0.0750293	0.0700935	0.067757	0.067757	0.0582242	0.057243	0.0694275	0.0689189	0.064557	0.0695971	0.080292	0.0800971	0.0373396	0.0350058	0.033839	0.0431739	0.0210035	0.0210035	0.0210035	0.0210035	0.0221704	0.0280047	0.0163361	0.0128355	0.0140023	0.0151692	0.0128806	0.00583431	0.00583431	0.00466744	0.00587544	0.00466744
OL985901	0.0724299	0.0764563	0.0702836	0.077374	0.0724299	0.0700935	0.0700935	0.0640466	0.0619159	0.0669915	0.0662162	0.0632911	0.0671551	0.080292	0.0800971	0.0396733	0.0373396	0.0361727	0.0455076	0.0256709	0.0256709	0.0256709	0.0256709	0.0268378	0.0326721	0.0210035	0.0175029	0.0186698	0.0198366	0.0175644	0.00583431	0.00583431	0.00700117	0.00587544	0.00700117	0.00933489
OL985925	0.0714286	0.0755668	0.0715166	0.0777643	0.0714286	0.066586	0.066586	0.0624049	0.0605327	0.0694275	0.0689189	0.0658228	0.0695971	0.0827251	0.0825243	0.0326481	0.0302297	0.0266022	0.0362757	0.0169287	0.0169287	0.0169287	0.0169287	0.0181378	0.0241838	0.00120919	0.00241838	0.00120919	0	0.00606796	0.0145103	0.0145103	0.0145103	0.0145103	0.0120919	0.0145103	0.0145103
OL985918	0.0725327	0.0766378	0.0727497	0.0787589	0.0725327	0.0689655	0.0689655	0.0639881	0.0618312	0.0718636	0.0716216	0.0670886	0.0720391	0.0851582	0.0849515	0.0344418	0.0320665	0.0285036	0.0380048	0.0190024	0.0190024	0.0190024	0.0190024	0.02019	0.0261283	0.00356295	0.00475059	0.00356295	0.0023753	0.00834327	0.0178147	0.0178147	0.0166271	0.0178147	0.0142518	0.0166271	0.02019	0.00241838
OL985919	0.07277	0.0768293	0.0740741	0.0789164	0.07277	0.0715962	0.0715962	0.0644217	0.0633803	0.0719512	0.0717185	0.0684411	0.0721271	0.0852619	0.0850547	0.03517	0.0328253	0.0293083	0.038687	0.0187573	0.0187573	0.0187573	0.0187573	0.0199297	0.0257913	0.003517	0.00468933	0.003517	0.00234467	0.00823529	0.0187573	0.0187573	0.017585	0.0152941	0.0152403	0.017585	0.0222743	0.00242131	0.00475624
OL985915	0.0695971	0.0724269	0.0690506	0.0772059	0.0720391	0.0634921	0.0634921	0.0569231	0.0573871	0.0683761	0.0665761	0.064557	0.0683761	0.0818071	0.0818071	0.0329268	0.0329268	0.0292683	0.0390244	0.0170732	0.0170732	0.0170732	0.0170732	0.0182927	0.0243902	0.0121951	0.00853659	0.0097561	0.0109756	0.00856793	0.00609756	0.00609756	0.00609756	0.00609756	0.00365854	0.00609756	0.00609756	0.0109756	0.0134146	0.013431
OL985909	0.0704225	0.0743902	0.0702836	0.0753828	0.0704225	0.0680751	0.0680751	0.0585652	0.0575117	0.0669915	0.0662162	0.0632911	0.0671551	0.080292	0.0800971	0.03517	0.0328253	0.0293083	0.038687	0.0164127	0.0164127	0.0164127	0.0164127	0.017585	0.0234467	0.0117233	0.00820633	0.00937866	0.010551	0.00941176	0.00586166	0.00586166	0.007034	0.00470035	0.00468933	0.007034	0.00937866	0.00967352	0.0130641	0.0129108	0.00365854
OL985912	0.0625	0.0664894	0.065051	0.0691421	0.0637755	0.0625	0.0625	0.0569106	0.0561224	0.0625	0.0613409	0.0625	0.0625	0.0765306	0.0765306	0.0343949	0.0343949	0.0318471	0.0420382	0.0191083	0.0191083	0.0191083	0.0191083	0.0203822	0.0267516	0.0165605	0.0127389	0.0140127	0.0152866	0.0127877	0.00254777	0.00254777	0.00254777	0.00254777	0.00254777	0.00382166	0.00254777	0.0152866	0.0165605	0.0178571	0.00636943	0.00509554
OL985897	0.0680751	0.0707317	0.0690506	0.0742049	0.0704225	0.0680751	0.0669014	0.0600293	0.0575117	0.0694275	0.0675676	0.0620253	0.0695971	0.0827251	0.0825243	0.0328253	0.0339977	0.028136	0.03517	0.0187573	0.0187573	0.0187573	0.0187573	0.0199297	0.0257913	0.0199297	0.0187573	0.017585	0.0187573	0.02	0.021102	0.021102	0.0199297	0.0223267	0.0199297	0.0199297	0.0269637	0.019347	0.0213777	0.0211268	0.0158537	0.017585	0.0191083
OL985900	0.0712617	0.0740291	0.0715166	0.077374	0.0735981	0.0712617	0.0700935	0.0611354	0.0607477	0.0718636	0.0702703	0.064557	0.0720391	0.0851582	0.0849515	0.0361727	0.0396733	0.033839	0.0408401	0.0245041	0.0245041	0.0245041	0.0245041	0.0256709	0.0315053	0.0233372	0.0198366	0.0210035	0.0221704	0.0210773	0.0245041	0.0245041	0.0233372	0.0235018	0.0210035	0.0210035	0.0256709	0.0217654	0.0249406	0.024619	0.0158537	0.0187573	0.0191083	0.00586166
OL985903	0.0712617	0.0740291	0.0715166	0.077374	0.0735981	0.0712617	0.0700935	0.0611354	0.0607477	0.0718636	0.0702703	0.064557	0.0720391	0.0851582	0.0849515	0.0361727	0.0396733	0.033839	0.0408401	0.0245041	0.0245041	0.0245041	0.0245041	0.0256709	0.0315053	0.0233372	0.0198366	0.0210035	0.0221704	0.0210773	0.0245041	0.0245041	0.0233372	0.0235018	0.0210035	0.0210035	0.0256709	0.0217654	0.0249406	0.024619	0.0158537	0.0187573	0.0191083	0.00586166	0
OL985904	0.0712617	0.0740291	0.0715166	0.077374	0.0735981	0.0712617	0.0700935	0.0611354	0.0607477	0.0718636	0.0702703	0.064557	0.0720391	0.0851582	0.0849515	0.0361727	0.0396733	0.033839	0.0408401	0.0245041	0.0245041	0.0245041	0.0245041	0.0256709	0.0315053	0.0233372	0.0198366	0.0210035	0.0221704	0.0210773	0.0245041	0.0245041	0.0233372	0.0235018	0.0210035	0.0210035	0.0256709	0.0217654	0.0249406	0.024619	0.0158537	0.0187573	0.0191083	0.00586166	0	0
OL985923	0.0712617	0.0740291	0.0715166	0.077374	0.0735981	0.0712617	0.0700935	0.0611354	0.0607477	0.0718636	0.0702703	0.064557	0.0720391	0.0851582	0.0849515	0.0361727	0.0396733	0.033839	0.0408401	0.0245041	0.0245041	0.0245041	0.0245041	0.0256709	0.0315053	0.0233372	0.0198366	0.0210035	0.0221704	0.0210773	0.0245041	0.0245041	0.0233372	0.0235018	0.0210035	0.0210035	0.0256709	0.0217654	0.0249406	0.024619	0.0158537	0.0187573	0.0191083	0.00586166	0	0	0
OL985905	0.0689252	0.0716019	0.0702836	0.0750293	0.0712617	0.0712617	0.0700935	0.0596798	0.0584112	0.0706456	0.0689189	0.0632911	0.0708181	0.0839416	0.0837379	0.033839	0.0373396	0.0315053	0.0385064	0.0221704	0.0221704	0.0221704	0.0221704	0.0233372	0.0291715	0.0233372	0.0198366	0.0210035	0.0221704	0.0210773	0.0221704	0.0221704	0.0210035	0.0235018	0.0210035	0.0210035	0.0280047	0.0229746	0.0249406	0.024619	0.0170732	0.0187573	0.0203822	0.003517	0.00233372	0.00233372	0.00233372	0.00233372
OL985916	0.0705053	0.0732601	0.0715166	0.0766509	0.0728555	0.0716804	0.0705053	0.0615836	0.0599295	0.0718636	0.0702703	0.064557	0.0720391	0.0851582	0.0849515	0.0328638	0.036385	0.0305164	0.0399061	0.0211268	0.0211268	0.0211268	0.0211268	0.0223005	0.028169	0.0223005	0.0187793	0.0199531	0.0211268	0.0200236	0.0211268	0.0211268	0.0199531	0.0223267	0.0199531	0.0199531	0.0269953	0.0217654	0.023753	0.0235018	0.0158537	0.0176056	0.0191083	0.00469484	0.00352113	0.00352113	0.00352113	0.00352113	0.00117371
OL985922	0.0665888	0.0691748	0.0678175	0.0726846	0.0689252	0.0689252	0.067757	0.0582242	0.0560748	0.0682095	0.0662162	0.0620253	0.0683761	0.0815085	0.0813107	0.033839	0.0350058	0.0291715	0.0361727	0.0198366	0.0198366	0.0198366	0.0198366	0.0210035	0.0268378	0.0210035	0.0175029	0.0186698	0.0198366	0.0187354	0.0198366	0.0198366	0.0186698	0.0211516	0.0186698	0.0186698	0.0256709	0.0205562	0.0225653	0.0222743	0.0146341	0.0164127	0.0191083	0.003517	0.00466744	0.00466744	0.00466744	0.00466744	0.00233372
OL985917	0.0700935	0.0728155	0.0715166	0.0762016	0.0724299	0.0724299	0.0712617	0.062591	0.0595794	0.0718636	0.0702703	0.064557	0.0720391	0.0851582	0.0849515	0.0373396	0.0385064	0.0326721	0.0396733	0.0210035	0.0210035	0.0210035	0.0210035	0.0221704	0.0280047	0.0245041	0.0210035	0.0221704	0.0233372	0.0222482	0.0233372	0.0233372	0.0221704	0.0246769	0.0221704	0.0221704	0.0291715	0.0241838	0.0261283	0.0257913	0.0182927	0.0199297	0.0216561	0.00468933	0.00583431	0.00583431	0.00583431	0.00583431	0.00350058
OL985902	0.0700935	0.0728155	0.0715166	0.0762016	0.0724299	0.0700935	0.0689252	0.0596798	0.0595794	0.0718636	0.0702703	0.064557	0.0720391	0.0851582	0.0849515	0.0350058	0.0385064	0.0326721	0.0396733	0.0233372	0.0233372	0.0233372	0.0233372	0.0245041	0.0303384	0.0221704	0.0186698	0.0198366	0.0210035	0.0199063	0.0233372	0.0233372	0.0221704	0.0223267	0.0198366	0.0198366	0.0268378	0.0217654	0.023753	0.0234467	0.0158537	0.017585	0.0191083	0.00468933	0.00116686	0.00116686	0.00116686	0.00116686	0.00116686
AY383241	0.067757	0.0716019	0.0690506	0.0691676	0.0665888	0.0607477	0.0607477	0.0538574	0.0537383	0.0657734	0.0662162	0.0607595	0.0659341	0.0790754	0.0788835	0.0256709	0.0245041	0.0210035	0.0303384	0	0	0	0	0.00116686	0.00700117	0.0175029	0.0163361	0.0151692	0.0163361	0.0175644	0.0198366	0.0198366	0.0186698	0.0211516	0.0186698	0.0210035	0.0256709	0.0169287	0.0190024	0.0187573	0.0170732	0.0164127	0.0191083	0.0187573	0.0245041	0.0245041	0.0245041	0.0245041	0.0221704
GU905012	0.0712617	0.0752427	0.0715166	0.0726846	0.0712617	0.0735981	0.0724299	0.0611354	0.0584112	0.0669915	0.0675676	0.0620253	0.0671551	0.0766423	0.0764563	0.0654206	0.0642523	0.0630841	0.0724299	0.0514019	0.0514019	0.0514019	0.0514019	0.0525701	0.0584112	0.0619159	0.0584112	0.0595794	0.0607477	0.059789	0.0560748	0.0560748	0.0549065	0.0588235	0.057243	0.0549065	0.0595794	0.059322	0.0606421	0.0633803	0.0586081	0.0598592	0.0497449	0.0551643	0.0560748	0.0560748	0.0560748	0.0560748	0.0537383
GU905011	0.0712617	0.0752427	0.0715166	0.0726846	0.0712617	0.0735981	0.0724299	0.0611354	0.0584112	0.0669915	0.0675676	0.0620253	0.0671551	0.0766423	0.0764563	0.0654206	0.0642523	0.0630841	0.0724299	0.0514019	0.0514019	0.0514019	0.0514019	0.0525701	0.0584112	0.0619159	0.0584112	0.0595794	0.0607477	0.059789	0.0560748	0.0560748	0.0549065	0.0588235	0.057243	0.0549065	0.0595794	0.059322	0.0606421	0.0633803	0.0586081	0.0598592	0.0497449	0.0551643	0.0560748	0.0560748	0.0560748	0.0560748	0.0537383
MH158515	0.0837379	0.0849515	0.084724	0.0950061	0.0910194	0.0740291	0.0728155	0.0669578	0.0631068	0.0798479	0.0743243	0.0712401	0.0787802	0.0873418	0.0871212	0.0752427	0.0764563	0.0776699	0.0813107	0.0752427	0.0752427	0.0752427	0.0752427	0.0752427	0.0825243	0.0849515	0.0825243	0.0837379	0.0837379	0.0813107	0.0788835	0.0788835	0.0776699	0.0806846	0.0800971	0.0800971	0.0825243	0.0856423	0.0865266	0.0865854	0.0775095	0.0804878	0.0784574	0.0780488	0.0813107	0.0813107	0.0813107	0.0813107	0.0788835
MH158514	0.0842491	0.0854701	0.0852713	0.0955882	0.0915751	0.0744811	0.0732601	0.0669578	0.0634921	0.0803571	0.0743243	0.0717131	0.0792839	0.0878981	0.0876747	0.0757021	0.0769231	0.0781441	0.0818071	0.0757021	0.0757021	0.0757021	0.0757021	0.0757021	0.0830281	0.0854701	0.0830281	0.0842491	0.0842491	0.0818071	0.0793651	0.0793651	0.0781441	0.0811808	0.0805861	0.0805861	0.0830281	0.086185	0.0870647	0.0871166	0.0780051	0.0809816	0.0789826	0.0785276	0.0818071	0.0818071	0.0818071	0.0818071	0.0793651
AF029394	0.0841121	0.0873786	0.0875462	0.0855803	0.0829439	0.0841121	0.0829439	0.0786026	0.0747664	0.0767357	0.0702703	0.0734177	0.0769231	0.0875912	0.0873786	0.0899533	0.088785	0.088785	0.0957944	0.0794393	0.0794393	0.0794393	0.0794393	0.078271	0.0864486	0.0864486	0.0841121	0.0852804	0.0852804	0.0855803	0.0829439	0.0829439	0.0817757	0.0847059	0.0841121	0.0864486	0.0864486	0.0871671	0.0879905	0.0880282	0.0866911	0.084507	0.0778061	0.0856808	0.088785	0.088785	0.088785	0.088785	0.0864486
FN421445	0.165554	0.167364	0.166889	0.162198	0.160214	0.148198	0.146862	0.128866	0.140187	0.145527	0.136637	0.145527	0.145527	0.161549	0.161549	0.150868	0.148198	0.148198	0.152203	0.144192	0.144192	0.144192	0.144192	0.142857	0.152203	0.153538	0.149533	0.150868	0.152203	0.151475	0.145527	0.145527	0.145527	0.145527	0.145527	0.145527	0.145527	0.152203	0.153538	0.15508	0.146862	0.145527	0.145527	0.146862	0.146862	0.146862	0.146862	0.146862	0.148198
MG948628	0.156438	0.157697	0.162469	0.153382	0.151625	0.143201	0.141998	0.121988	0.132371	0.140704	0.132867	0.139594	0.139798	0.153074	0.152691	0.140794	0.139591	0.139591	0.144404	0.137184	0.137184	0.137184	0.137184	0.135981	0.144404	0.145608	0.141998	0.143201	0.144404	0.14372	0.140794	0.140794	0.139591	0.140606	0.139591	0.139591	0.141998	0.147316	0.147059	0.147521	0.142317	0.140266	0.138107	0.140266	0.140794	0.140794	0.140794	0.140794	0.140794
MG948631	0.157641	0.158949	0.163728	0.152174	0.150421	0.144404	0.143201	0.123494	0.133574	0.139447	0.131469	0.138325	0.138539	0.154329	0.153942	0.141998	0.138387	0.138387	0.143201	0.138387	0.138387	0.138387	0.138387	0.137184	0.145608	0.146811	0.143201	0.144404	0.145608	0.144928	0.141998	0.141998	0.140794	0.141818	0.140794	0.140794	0.143201	0.148564	0.148284	0.14873	0.143577	0.141475	0.139386	0.141475	0.141998	0.141998	0.141998	0.141998	0.141998
MH388480	0.156438	0.157697	0.162469	0.153382	0.151625	0.143201	0.141998	0.120482	0.132371	0.140704	0.131469	0.139594	0.139798	0.155583	0.155194	0.140794	0.139591	0.139591	0.144404	0.137184	0.137184	0.137184	0.137184	0.135981	0.144404	0.145608	0.141998	0.143201	0.144404	0.14372	0.140794	0.140794	0.139591	0.140606	0.139591	0.139591	0.141998	0.147316	0.147059	0.147521	0.142317	0.140266	0.138107	0.140266	0.140794	0.140794	0.140794	0.140794	0.140794
MW463059	0.156438	0.157697	0.162469	0.153382	0.151625	0.143201	0.141998	0.120482	0.132371	0.140704	0.131469	0.139594	0.139798	0.155583	0.155194	0.140794	0.139591	0.139591	0.144404	0.137184	0.137184	0.137184	0.137184	0.135981	0.144404	0.145608	0.141998	0.143201	0.144404	0.14372	0.140794	0.140794	0.139591	0.140606	0.139591	0.139591	0.141998	0.147316	0.147059	0.147521	0.142317	0.140266	0.138107	0.140266	0.140794	0.140794	0.140794	0.140794	0.140794
EF424082	0.161252	0.162703	0.167506	0.155797	0.154031	0.149218	0.148014	0.129518	0.138387	0.144472	0.137063	0.143401	0.143577	0.159348	0.158949	0.146811	0.143201	0.143201	0.148014	0.143201	0.143201	0.143201	0.143201	0.141998	0.150421	0.151625	0.148014	0.149218	0.150421	0.149758	0.146811	0.146811	0.145608	0.146667	0.145608	0.145608	0.148014	0.153558	0.153186	0.153567	0.148615	0.146312	0.144501	0.146312	0.146811	0.146811	0.146811	0.146811	0.146811
EF616467	0.158845	0.1602	0.164987	0.155797	0.154031	0.145608	0.144404	0.125	0.132371	0.143216	0.134266	0.142132	0.142317	0.155583	0.155194	0.143201	0.141998	0.141998	0.146811	0.139591	0.139591	0.139591	0.139591	0.138387	0.146811	0.150421	0.146811	0.148014	0.149218	0.148551	0.143201	0.143201	0.141998	0.145455	0.144404	0.144404	0.146811	0.15231	0.151961	0.152358	0.147355	0.145103	0.143223	0.142684	0.145608	0.145608	0.145608	0.145608	0.143201
EF460765	0.160048	0.161452	0.166247	0.157005	0.155235	0.146811	0.145608	0.125	0.135981	0.144472	0.135664	0.143401	0.143577	0.156838	0.156446	0.144404	0.143201	0.143201	0.148014	0.140794	0.140794	0.140794	0.140794	0.139591	0.148014	0.149218	0.145608	0.146811	0.148014	0.147343	0.144404	0.144404	0.143201	0.144242	0.143201	0.143201	0.145608	0.151061	0.150735	0.151149	0.146096	0.143894	0.141944	0.143894	0.144404	0.144404	0.144404	0.144404	0.144404
OL985898	0.168675	0.170426	0.17024	0.166868	0.16747	0.159036	0.157831	0.147813	0.148193	0.161006	0.156863	0.159898	0.160151	0.172111	0.171679	0.157831	0.156627	0.154217	0.160241	0.151807	0.151807	0.151807	0.151807	0.150602	0.159036	0.160241	0.156627	0.157831	0.159036	0.158404	0.155422	0.155422	0.156627	0.158981	0.159036	0.156627	0.159036	0.1575	0.159509	0.162228	0.157629	0.157385	0.157289	0.154964	0.157831	0.157831	0.157831	0.157831	0.155422
OL985926	0.168539	0.170351	0.17024	0.166667	0.167291	0.154806	0.153558	0.14511	0.146067	0.161006	0.156863	0.159898	0.160151	0.172111	0.171679	0.157303	0.156055	0.153558	0.1598	0.149813	0.149813	0.149813	0.149813	0.148564	0.157303	0.158552	0.154806	0.156055	0.157303	0.156642	0.156055	0.156055	0.156055	0.158552	0.158552	0.156055	0.1598	0.1575	0.158552	0.16	0.157629	0.156055	0.157289	0.15231	0.156055	0.156055	0.156055	0.156055	0.153558
HFU95297	0.16506	0.16416	0.168979	0.165659	0.161446	0.156627	0.155422	0.135747	0.143373	0.159748	0.14986	0.15736	0.157629	0.173367	0.172932	0.159036	0.160241	0.155422	0.159036	0.155422	0.155422	0.155422	0.155422	0.154217	0.162651	0.161446	0.159036	0.160241	0.160241	0.160822	0.159036	0.159036	0.157831	0.158981	0.157831	0.155422	0.160241	0.1625	0.161963	0.163438	0.156368	0.156174	0.157289	0.154964	0.155422	0.155422	0.155422	0.155422	0.155422
GQ129115	0.162651	0.161654	0.166456	0.165659	0.161446	0.154217	0.153012	0.135747	0.143373	0.159748	0.14986	0.15736	0.157629	0.172111	0.171679	0.159036	0.160241	0.155422	0.160241	0.155422	0.155422	0.155422	0.155422	0.154217	0.162651	0.161446	0.159036	0.160241	0.160241	0.160822	0.159036	0.159036	0.157831	0.158981	0.157831	0.155422	0.160241	0.1625	0.161963	0.163438	0.156368	0.156174	0.157289	0.154964	0.155422	0.155422	0.155422	0.155422	0.155422
KM275247	0.164434	0.161654	0.168367	0.167482	0.163216	0.155907	0.154689	0.135747	0.144945	0.161578	0.14986	0.159178	0.159439	0.174079	0.173638	0.16078	0.161998	0.157125	0.161998	0.157125	0.157125	0.157125	0.157125	0.155907	0.164434	0.163216	0.16078	0.161998	0.161998	0.16078	0.16078	0.16078	0.159562	0.160736	0.159562	0.157125	0.161998	0.164349	0.163772	0.165239	0.158163	0.157895	0.15912	0.156671	0.157125	0.157125	0.157125	0.157125	0.157125
KP715860	0.164434	0.161654	0.168367	0.167482	0.163216	0.155907	0.154689	0.135747	0.144945	0.161578	0.14986	0.159178	0.159439	0.174079	0.173638	0.16078	0.161998	0.157125	0.161998	0.157125	0.157125	0.157125	0.157125	0.155907	0.164434	0.163216	0.16078	0.161998	0.161998	0.16078	0.16078	0.16078	0.159562	0.160736	0.159562	0.157125	0.161998	0.164349	0.163772	0.165239	0.158163	0.157895	0.15912	0.156671	0.157125	0.157125	0.157125	0.157125	0.157125
HMU82963	0.163855	0.169173	0.171501	0.165659	0.160241	0.149398	0.150602	0.140271	0.138554	0.161006	0.162465	0.161168	0.161412	0.159548	0.159148	0.149398	0.154217	0.155422	0.160241	0.154217	0.154217	0.154217	0.154217	0.155422	0.161446	0.162651	0.160241	0.161446	0.161446	0.162031	0.157831	0.157831	0.156627	0.157767	0.159036	0.156627	0.161446	0.165	0.164417	0.162228	0.15889	0.157385	0.161125	0.153753	0.154217	0.154217	0.154217	0.154217	0.151807
KM258432	0.163855	0.169173	0.17024	0.168077	0.16506	0.151807	0.150602	0.14178	0.138554	0.16478	0.165266	0.164975	0.165195	0.160804	0.160401	0.149398	0.154217	0.155422	0.160241	0.153012	0.153012	0.153012	0.153012	0.154217	0.160241	0.161446	0.159036	0.160241	0.160241	0.160822	0.154217	0.154217	0.153012	0.15534	0.155422	0.153012	0.157831	0.1625	0.161963	0.161017	0.15889	0.156174	0.158568	0.153753	0.154217	0.154217	0.154217	0.154217	0.151807
MN423261	0.163855	0.169173	0.17024	0.168077	0.16506	0.151807	0.150602	0.14178	0.138554	0.16478	0.165266	0.164975	0.165195	0.160804	0.160401	0.149398	0.154217	0.155422	0.160241	0.153012	0.153012	0.153012	0.153012	0.154217	0.160241	0.161446	0.159036	0.160241	0.160241	0.160822	0.154217	0.154217	0.153012	0.15534	0.155422	0.153012	0.157831	0.1625	0.161963	0.161017	0.15889	0.156174	0.158568	0.153753	0.154217	0.154217	0.154217	0.154217	0.151807
KT215621	0.16988	0.174185	0.177806	0.177751	0.172289	0.171084	0.16988	0.156863	0.160241	0.184906	0.183473	0.185279	0.185372	0.18593	0.185464	0.16506	0.168675	0.166265	0.171084	0.161446	0.161446	0.161446	0.161446	0.162651	0.168675	0.171084	0.168675	0.16988	0.16988	0.169287	0.16747	0.16747	0.166265	0.167476	0.168675	0.166265	0.171084	0.17375	0.173006	0.170702	0.171501	0.169492	0.171355	0.16586	0.166265	0.166265	0.166265	0.166265	0.163855
KT215629	0.175904	0.180451	0.184111	0.182588	0.174699	0.168675	0.16988	0.152338	0.157831	0.181132	0.179272	0.181472	0.181589	0.182161	0.181704	0.162651	0.166265	0.16506	0.172289	0.163855	0.163855	0.163855	0.163855	0.16506	0.171084	0.173494	0.171084	0.172289	0.172289	0.172914	0.16988	0.16988	0.168675	0.169903	0.171084	0.168675	0.173494	0.17625	0.17546	0.173123	0.174023	0.169492	0.173913	0.16707	0.16747	0.16747	0.16747	0.16747	0.16506
MK353889	0.162651	0.166667	0.166456	0.160822	0.159036	0.153012	0.151807	0.138763	0.138554	0.154717	0.14986	0.152284	0.152585	0.16206	0.161654	0.142169	0.144578	0.146988	0.150602	0.145783	0.145783	0.145783	0.145783	0.146988	0.153012	0.153012	0.149398	0.150602	0.151807	0.151149	0.151807	0.151807	0.150602	0.151699	0.153012	0.150602	0.155422	0.15375	0.153374	0.152542	0.151324	0.151332	0.150895	0.1477	0.150602	0.150602	0.150602	0.150602	0.148193
MT077859	0.162651	0.16792	0.168979	0.16445	0.161446	0.150602	0.150602	0.13273	0.137349	0.157233	0.152661	0.15736	0.156368	0.16206	0.161654	0.144578	0.145783	0.145783	0.149398	0.143373	0.143373	0.143373	0.143373	0.144578	0.150602	0.150602	0.146988	0.148193	0.149398	0.14873	0.148193	0.148193	0.146988	0.148058	0.149398	0.146988	0.151807	0.1525	0.152147	0.150121	0.150063	0.1477	0.149616	0.1477	0.150602	0.150602	0.150602	0.150602	0.148193
GU562823	0.162651	0.16792	0.168979	0.16445	0.161446	0.150602	0.150602	0.13273	0.137349	0.157233	0.152661	0.15736	0.156368	0.16206	0.161654	0.144578	0.145783	0.145783	0.149398	0.143373	0.143373	0.143373	0.143373	0.144578	0.150602	0.150602	0.146988	0.148193	0.149398	0.14873	0.148193	0.148193	0.146988	0.148058	0.149398	0.146988	0.151807	0.1525	0.152147	0.150121	0.150063	0.1477	0.149616	0.1477	0.150602	0.150602	0.150602	0.150602	0.148193
KU061098	0.202989	0.202008	0.199739	0.205	0.202989	0.194271	0.193026	0.172205	0.183064	0.191406	0.173913	0.187911	0.189295	0.193758	0.193256	0.1868	0.190535	0.190535	0.196762	0.194271	0.194271	0.194271	0.194271	0.195517	0.201743	0.202989	0.199253	0.200498	0.201743	0.199253	0.198007	0.198007	0.196762	0.196989	0.198007	0.195517	0.198007	0.196636	0.201777	0.202753	0.190601	0.197747	0.190728	0.196496	0.196762	0.196762	0.196762	0.196762	0.195517
KT314162	0.186747	0.191729	0.189155	0.188634	0.186747	0.178313	0.177108	0.164404	0.168675	0.18239	0.173669	0.178934	0.180328	0.184673	0.184211	0.173494	0.175904	0.174699	0.180723	0.178313	0.178313	0.178313	0.178313	0.179518	0.185542	0.186747	0.183133	0.184337	0.185542	0.185006	0.181928	0.181928	0.180723	0.182039	0.181928	0.179518	0.184337	0.18625	0.186503	0.186441	0.181589	0.182809	0.180307	0.182809	0.181928	0.181928	0.181928	0.181928	0.180723
KT314163	0.186747	0.191729	0.189155	0.188634	0.186747	0.178313	0.177108	0.164404	0.168675	0.18239	0.173669	0.178934	0.180328	0.184673	0.184211	0.173494	0.175904	0.174699	0.180723	0.178313	0.178313	0.178313	0.178313	0.179518	0.185542	0.186747	0.183133	0.184337	0.185542	0.185006	0.181928	0.181928	0.180723	0.182039	0.181928	0.179518	0.184337	0.18625	0.186503	0.186441	0.181589	0.182809	0.180307	0.182809	0.181928	0.181928	0.181928	0.181928	0.180723
KC512401	0.175121	0.179648	0.17952	0.174545	0.17029	0.164251	0.165459	0.152338	0.157005	0.171501	0.1669	0.166667	0.169406	0.176322	0.175879	0.15942	0.161836	0.15942	0.166667	0.163043	0.163043	0.163043	0.163043	0.164251	0.17029	0.17029	0.166667	0.167874	0.169082	0.168485	0.164251	0.164251	0.163043	0.163017	0.164251	0.161836	0.166667	0.171679	0.172202	0.169903	0.165613	0.162621	0.160256	0.167476	0.166667	0.166667	0.166667	0.166667	0.165459
AY171918	0.156627	0.160401	0.160151	0.16445	0.160241	0.154217	0.153012	0.149321	0.140964	0.154717	0.158263	0.152284	0.152585	0.16206	0.161654	0.146988	0.149398	0.149398	0.154217	0.148193	0.148193	0.148193	0.148193	0.149398	0.154217	0.157831	0.155422	0.156627	0.156627	0.155985	0.151807	0.151807	0.150602	0.151699	0.153012	0.150602	0.155422	0.15875	0.159509	0.157385	0.148802	0.153753	0.150895	0.1477	0.150602	0.150602	0.150602	0.150602	0.148193
DQ157150	0.172289	0.177945	0.172762	0.171705	0.16747	0.160241	0.159036	0.153846	0.146988	0.16478	0.165266	0.162437	0.162673	0.168342	0.16792	0.151807	0.154217	0.156627	0.161446	0.154217	0.154217	0.154217	0.154217	0.153012	0.160241	0.162651	0.160241	0.161446	0.161446	0.162031	0.157831	0.157831	0.156627	0.157767	0.159036	0.159036	0.161446	0.16	0.16319	0.162228	0.156368	0.159806	0.153453	0.161017	0.163855	0.163855	0.163855	0.163855	0.161446
EU861063	0.16988	0.175439	0.17024	0.169287	0.16506	0.157831	0.156627	0.15083	0.144578	0.162264	0.162465	0.159898	0.160151	0.165829	0.165414	0.149398	0.151807	0.154217	0.159036	0.151807	0.151807	0.151807	0.151807	0.150602	0.157831	0.160241	0.157831	0.159036	0.159036	0.159613	0.155422	0.155422	0.154217	0.15534	0.156627	0.156627	0.159036	0.1575	0.160736	0.159806	0.153846	0.157385	0.150895	0.158596	0.161446	0.161446	0.161446	0.161446	0.159036
DQ464417	0.16988	0.175439	0.17024	0.169287	0.16506	0.157831	0.156627	0.15083	0.144578	0.162264	0.162465	0.159898	0.160151	0.165829	0.165414	0.149398	0.151807	0.154217	0.159036	0.151807	0.151807	0.151807	0.151807	0.150602	0.157831	0.160241	0.157831	0.159036	0.159036	0.159613	0.155422	0.155422	0.154217	0.15534	0.156627	0.156627	0.159036	0.1575	0.160736	0.159806	0.153846	0.157385	0.150895	0.158596	0.161446	0.161446	0.161446	0.161446	0.159036
FJ667774	0.179518	0.184211	0.181589	0.180169	0.173494	0.172289	0.171084	0.161388	0.159036	0.174843	0.173669	0.17132	0.172762	0.175879	0.175439	0.16747	0.16747	0.16506	0.16988	0.16988	0.16988	0.16988	0.16988	0.171084	0.175904	0.177108	0.174699	0.175904	0.175904	0.175333	0.173494	0.173494	0.172289	0.175971	0.174699	0.172289	0.177108	0.17625	0.177914	0.179177	0.171501	0.175545	0.170077	0.171913	0.174699	0.174699	0.174699	0.174699	0.172289
FJ667773	0.175904	0.182957	0.177806	0.175333	0.168675	0.16747	0.166265	0.161388	0.154217	0.172327	0.17507	0.168782	0.17024	0.173367	0.172932	0.163855	0.163855	0.161446	0.166265	0.166265	0.166265	0.166265	0.166265	0.16747	0.172289	0.174699	0.172289	0.173494	0.173494	0.172914	0.16988	0.16988	0.168675	0.17233	0.171084	0.168675	0.173494	0.17375	0.17546	0.176755	0.167718	0.171913	0.16624	0.168281	0.171084	0.171084	0.171084	0.171084	0.168675
KY002676	0.170426	0.171679	0.172142	0.172327	0.16792	0.172932	0.171679	0.158371	0.159148	0.17038	0.166667	0.166667	0.1682	0.176702	0.17624	0.159148	0.160401	0.157895	0.165414	0.155388	0.155388	0.155388	0.155388	0.156642	0.161654	0.166667	0.162907	0.16416	0.165414	0.161654	0.161654	0.161654	0.160401	0.164141	0.162907	0.160401	0.165414	0.165365	0.167305	0.168766	0.157687	0.163728	0.157333	0.15869	0.161654	0.161654	0.161654	0.161654	0.159148
MZ93799	0.170426	0.171679	0.172142	0.172327	0.16792	0.172932	0.171679	0.158371	0.159148	0.17038	0.166667	0.166667	0.1682	0.176702	0.17624	0.159148	0.160401	0.157895	0.165414	0.155388	0.155388	0.155388	0.155388	0.156642	0.161654	0.166667	0.162907	0.16416	0.165414	0.161654	0.161654	0.161654	0.160401	0.164141	0.162907	0.160401	0.165414	0.165365	0.167305	0.168766	0.157687	0.163728	0.157333	0.15869	0.161654	0.161654	0.161654	0.161654	0.159148
KY002651	0.167273	0.171679	0.168782	0.1691	0.164848	0.169697	0.168485	0.158371	0.156364	0.167089	0.166667	0.163474	0.164975	0.173198	0.172762	0.157576	0.157576	0.155152	0.162424	0.152727	0.152727	0.152727	0.152727	0.153939	0.158788	0.163636	0.16	0.161212	0.162424	0.16	0.158788	0.158788	0.157576	0.161172	0.16	0.157576	0.162424	0.162264	0.164198	0.165652	0.156091	0.16078	0.15444	0.157125	0.16	0.16	0.16	0.16	0.157576
KU554425	0.171084	0.176692	0.172762	0.168077	0.163855	0.16988	0.168675	0.161388	0.156627	0.168553	0.169468	0.164975	0.166456	0.174623	0.174185	0.160241	0.160241	0.157831	0.163855	0.156627	0.156627	0.156627	0.156627	0.157831	0.162651	0.166265	0.162651	0.163855	0.16506	0.163241	0.162651	0.162651	0.161446	0.165049	0.163855	0.161446	0.166265	0.165	0.166871	0.168281	0.160151	0.164649	0.158568	0.161017	0.163855	0.163855	0.163855	0.163855	0.161446
MN164483	0.171745	0.17313	0.168524	0.179416	0.1759	0.15651	0.15651	0.153968	0.15374	0.158333	0.161064	0.154278	0.155989	0.165049	0.166205	0.15374	0.155125	0.155125	0.160665	0.15651	0.15651	0.15651	0.15651	0.157895	0.16482	0.17036	0.166205	0.16759	0.168975	0.16482	0.15928	0.15928	0.15928	0.16205	0.16205	0.15928	0.16205	0.168975	0.17036	0.171983	0.154596	0.16205	0.154173	0.15928	0.16205	0.16205	0.16205	0.16205	0.160665
MN860071	0.171745	0.17313	0.168524	0.179416	0.1759	0.15651	0.15651	0.153968	0.15374	0.158333	0.161064	0.154278	0.155989	0.165049	0.166205	0.15374	0.155125	0.155125	0.160665	0.15651	0.15651	0.15651	0.15651	0.157895	0.16482	0.17036	0.166205	0.16759	0.168975	0.16482	0.15928	0.15928	0.15928	0.16205	0.16205	0.15928	0.16205	0.168975	0.17036	0.171983	0.154596	0.16205	0.154173	0.15928	0.16205	0.16205	0.16205	0.16205	0.160665
KY356751	0.255046	0.255046	0.265748	0.255985	0.249541	0.238532	0.238532	0.222846	0.223853	0.254902	0.250996	0.252485	0.251969	0.258317	0.25731	0.245872	0.245872	0.244037	0.247706	0.242202	0.242202	0.242202	0.242202	0.240367	0.245872	0.253211	0.249541	0.251376	0.251376	0.247706	0.247706	0.247706	0.245872	0.248609	0.247706	0.244037	0.251376	0.260194	0.258491	0.255083	0.25	0.247689	0.253521	0.243993	0.244037	0.244037	0.244037	0.244037	0.242202
AF132741	0.228337	0.22871	0.232386	0.226792	0.223653	0.208431	0.208431	0.189229	0.203747	0.212454	0.205962	0.199239	0.212974	0.220732	0.220195	0.20726	0.208431	0.213115	0.215457	0.215457	0.215457	0.215457	0.215457	0.214286	0.21897	0.221311	0.220141	0.221311	0.221311	0.222092	0.220141	0.220141	0.21897	0.222877	0.221311	0.221311	0.223653	0.226942	0.225268	0.224706	0.228886	0.222353	0.21867	0.221176	0.221311	0.221311	0.221311	0.221311	0.21897
AB042061	0.266745	0.267399	0.26799	0.273585	0.271445	0.258519	0.259694	0.250733	0.262045	0.264706	0.257143	0.258599	0.265356	0.264382	0.263736	0.274648	0.275822	0.275822	0.28169	0.2723	0.2723	0.2723	0.2723	0.273474	0.276995	0.273474	0.271127	0.2723	0.273474	0.270907	0.269953	0.269953	0.268779	0.27305	0.268779	0.271127	0.2723	0.276156	0.275986	0.277123	0.272393	0.272406	0.264103	0.273585	0.274648	0.274648	0.274648	0.274648	0.2723
[truncated: 51 more columns]

## Sheet: Caption
Table. Estimates of Evolutionary Divergence between Sequences
The number of base differences per site from between sequences are shown. This analysis involved 100 nucleotide sequences. All ambiguous positions were removed for each sequence pair (pairwise deletion option). There were a total of 909 positions in the f
1. Kumar S., Stecher G., Li M., Knyaz C., and Tamura K. (2018). MEGA X: Molecular Evolutionary Genetics Analysis across computing platforms. Molecular Biology and Evolution 35:1547-1549.
2. Stecher G., Tamura K., and Kumar S. (2020). Molecular Evolutionary Genetics Analysis (MEGA) for macOS. Molecular Biology and Evolution (https://doi.org/10.1093/molbev/msz312).
Disclaimer: Although utmost care has been taken to ensure the correctness of the caption, the caption text is provided "as is" without any warranty of any kind. Authors advise the user to carefully check the caption prior to its use for any purpose and re
